# Supplementary material for: The effect of environmental conditions on the occurrence of Campylobacter jejuni and Campylobacter coli in wastewater and surface waters
Source: J Appl Microbiol. 2021 Jul 17;132(1):725–35. doi: 10.1111/jam.15197 (PMC9290866; doi:10.1111/jam.15197)
Supplement: Supplementary file 2 — Table S1 [file JAM-132-725-s002.xlsx]

## Sheet: all samples
No.	date	origin	wind (´C)	water (´C)	pH	NH4+ (mg/l)	NO3- (mg/l)	NO2- (mg/l)	Cl- (mg/l)	Cl2 (mg/l)	PO4-P (mg/l)	Fe total (mg/l)	C. jejuni	C. coli
1	2018-04-24		18	13	7	0	3	0.02	30	n.a.	0.2	0	Cj
2	2018-04-25	A	18	5.2	7	0.5	10	0.1	60	n.a.	0.7	0.04
3	2018-04-29		22	17	7	0	8	0.3	60	n.a.	0	0
4	2018-05-15	A	17	4.6	7.5	3	1	0	60	n.a.	3	0.15
5	2018-05-15		16	20.5	7.5	0	0	0	n.a.	0.2	0	0.15	Cj	Cc
6	2018-05-17		18	18.9	7.5	0.5	0	0.3	n.a.	0.2	0	0.1		Cc
7	2018-05-23		21	15	7.5	0	0	0	60	n.a.	0	0.04
8	2018-05-29		28	18	7	0.5	0	0	60	n.a.	0	0.04
9	2018-06-04	B	19	20.7	7.5	3	70	0.5	n.a.	0	0.7	0.1		Cc
10	2018-06-12		25	23	7.5	0.5	0	0.02	60	n.a.	0.3	0
11	2018-06-12		23	23	8	0.3	0	0	60	n.a.	0	0	Cj
12	2018-06-20	A	24	5.1	8	3	1	0	60	n.a.	2.5	0.15
13	2018-06-20	A	24	8	7.5	3	1	0.03	60	n.a.	3	0.3
14	2018-07-16		25	18	7.5	0	0	0	12	n.a.	0	0
15	2018-08-07		28	22	7	0	0	0	n.a.		0	0.1
16	2018-08-17		24	30	7	0	0	0	60	n.a.	0.7	0
17	2018-08-20		24	30	9	0	3	0.2	40	n.a.	0.7	0.04
18	2018-08-20		25	30	7.5	0.1	1	0	60	n.a.	0	0
19	2018-08-21		27	25	9	0	0	0	n.a.	0.1	0	0
20	2018-08-21		26	26	7.5	0.2	0	0.02	n.a.	0.1	0.3	0.1
21	2018-08-21		25	23	7.5	0.2	0	0.03	n.a.	0.2	0.3	0.1
22	2018-08-22		19	22	7	0	10	0.3	12	n.a.	0.02	0
23	2018-08-22	A	29	5.2	7.5	0.2	20	0.07	60	n.a.	0.7	0.1
24	2018-08-24	B	19	22.4	7.5	3	20	0.5	n.a.	0.1	0.5	0.1		Cc
25	2018-08-24	B	19	21.8	7.5	3	30	0.5	n.a.	0.2	0.7	0.15		Cc
26	2018-09-13	A	28	18.1	7.5	0	20	0.1	60	n.a.	0	0.04
27	2018-09-17		18	14	7.5	0	3	0.07	60	n.a.	0.7	1	Cj
28	2018-09-17		28	19	7	0	0	0	40	n.a.	0	0.07
29	2018-09-20	A	28	20.5	7.5	0	20	0.1	60	n.a.	1	0.15	Cj
30	2018-09-21		28	19	7	3	1	0.03	60	n.a.	1	0.1	Cj
31	2018-09-26		10	14	7	1	0	0.03	n.a.	0.1	0.2	0.3		Cc
32	2018-10-10	A	22	18	7.5	1	20	0.2	60	n.a.	1	0.04		Cc
33	2018-10-15		24	16	7	0	1	0.02	60	n.a.	0	0.04
34	2018-10-15		24	17	7	0.7	1	0.02	60	n.a.	0	0.04
35	2018-10-15	B	21	20	7	3	30	0.5	n.a.	0.3	1	0.07	Cj	Cc
36	2018-10-15	B	21	20	7	3	20	0.5	n.a.	0.2	1	0.04	Cj
37	2018-10-29		8	8.3	7	3	5	0.1	n.a.	0.3	0	1		Cc
38	2018-10-29		8	8.1	7	3	5	0.1	n.a.	0.3	0	0.5		Cc
39	2018-11-07	A	12	10.2	7.5	0.3	10	0.2	60	0.1	1	0.04	Cj	Cc
40	2018-11-11		11	9.7	7	0	3	0.2	n.a.	0.1	0.3	0.04
41	2018-11-11		11	9.6	7	3	5	0.5	n.a.	0.2	0.5	0.15		Cc
42	2018-11-11		12	9.9	7.5	1	3	0.1	n.a.	0.2	0	0.1		Cc
43	2018-11-21	B	2	15.1	7	0.3	20	0.5	n.a.	0.1	1	0.04		Cc
44	2018-11-21	B	2	15	7	0.5	30	0.3	n.a.	0.1	1	0.04
45	2018-12-05	A	3	21.3	9.8	2	20	0.3	60	0.2	2	0.04	Cj	Cc
46	2018-12-10	B	4	16.6	7	3	10	0.5	n.a.	0.1	1	0.04
47	2018-12-10	B	4	17	7	3	20	0.5	n.a.	0.1	2	0.04		Cc
48	2019-02-04		2	7	7.5	0	1	0.02	n.a.	0.2	0	0.04
49	2019-02-04		2	11	8	0	1	0.02	n.a.	0.1	0	0.07		Cc
50	2019-02-08	B	5	10.5	8	5	20	0.5	n.a.	0.2	1	0.04
51	2019-02-20	A	5	8	12.8	2	10	0.3	60	0.2	0.7	0.04	Cj	Cc
52	2019-03-02	A	9	11	7	0	120	0.5	60	0.1	5	0.04
53	2019-03-19		4	5	7.5	0	10	0.02	60	0.2	0	0.04
54	2019-03-19	A	9	10.4	7	0.5	30	0.2	60	0.1	0	0.1	Cj	Cc
55	2019-04-24	A	10	9.5	7.5	0.5	20	0.5	60	0.1	0.5	0.07	Cj	Cc
56	2019-04-29		19	14	7	0	5	0.2	40	0.15	0	0	Cj
57	2019-04-29		19	15	8	0	1	0	30	0.15	0	0
58	2019-04-30		14	12	7	3	0	0	60	0.2	0	0	Cj	Cc
59	2019-05-02		19	12	7	0	25	0.5	60	0.1	0	0
60	2019-05-20		20	14	7	0	20	0.5	60	0.3	0	0
61	2019-04-23	B	14	17.3	7	3	30	0.5	n.a.	0.2	0.8	0.07
62	2019-04-23		16	16.6	9	0.1	5	0.2	n.a.	0.2	0	0		Cc
63	2019-05-20		14	15.6	7.5	1	10	0.5	n.a.	0.2	0.5	0.02	Cj
64	2019-05-20		14	17.2	8.5	0.2	1	0.02	n.a.	0.2	0	0.04	Cj
65	2019-05-24		17	15	7	0	0	0	60	0.2	0	0.04
66	2019-05-28		16	19.4	8.5	0	0	0	n.a.	0.2	0	0.15
67	2019-06-04		27	21	7.5	0	20	0.5	60	0.2	0	0.04	Cj
68	2019-06-10		28	18	7	0	3	0.3	40	0	0.8	0
69	2019-06-10		28	20	7.5	0	50	0.5	60	0.3	0	0
70	2019-06-17		26	24	6.5	0	1	0.07	60	0.2	0	0
71	2019-06-17		28	26	8	0.2	1	0.05	60	0.1	0	0
72	2019-06-25		30	23	7	0.5	10	0.5	30	0.2	1	0.04
73	2019-06-25		30	23	7	0.2	5	0.2	60	0.3	1	0.04
74	2019-06-25		30	23	7.5	0	0	0	7	0.2	0	0
75	2019-06-25		30	23	7	0.5	1	0.1	60	0.3	0	0.04	Cj
76	2019-06-25		30	23	6.5	0	0	0	60	0.3	0.1	0.07	Cj
77	2019-06-25		30	23	7.5	0.1	0	0	60	0.3	2	0
78	2019-06-28	A	28	6.1	7.5	0.5	10	0.2	60	0.2	0.7	0	Cj	Cc
79	2019-07-11		23	21.8	8	0	0	0.07	n.a.	0.3	0	0.2
80	2019-07-11		21	16.8	7.5	0	5	0.07	n.a.	0.4	0	0.04
81	2019-07-11		21	17	7.5	0	7.5	0.1	n.a.	0.25	0	0.07		Cc
82	2019-07-19	B	22	21.2	7.5	1	30	0.5	n.a.	0.2	0.7	0.15		Cc
83	2019-08-08	A	25	5	7.5	3	10	0.4	60	0.3	0.5	0.04	Cj	Cc
84	2019-08-08		25	23	7.5	0	10	0.5	50	0.4	0	0
85	2019-11-01	B	3	17.2	7	3	20	0.5	n.a.	0.1	1	0.04
Supplementary Table 1. Water sample collection. Lines - list of samples. Columns – date, sample origin, 10 parameters of water samples, C. jejuni and C. coli positivity.
Waste water origin - dark columns. Moreover, waste water samples were collected in in two location A and B. Surface water samples - white columns.
