# Supplementary material for: The effect of environmental conditions on the occurrence of Campylobacter jejuni and Campylobacter coli in wastewater and surface waters
Source: J Appl Microbiol. 2021 Jul 17;132(1):725–35. doi: 10.1111/jam.15197 (PMC9290866; doi:10.1111/jam.15197)
Supplement: Supplementary file 3 — Table S2 [file JAM-132-725-s001.xlsx]

## Sheet: List2
	C. jejuni				C. coli
	univariate analysis		multivariate analysis		univariate analysis		multivariate analysis
	crude OR (95% CI)	p-value	adjusted OR (95% CI)	p-value	crude OR (95% CI)	p-value	adjusted OR (95% CI)	p-value
rainy	2.17 (0.26-17.89)	0.473			2.8 (0.26-30.70)	0.399	19.23 (0.51-728.4)	0.111
sunny	1.11 (0.32-3.89)	0.875			0.17 (0.05-0.52)	0.002	0.44 (0.09-2.05)	0.295
air temperature [°C]	1.00 (0.94-1.06)	0.94			0.90 (0.84-0.95)	<0.001
water temperature [°C]	1.00 (0.92-1.08)	0.901			0.91 (0.84-0.99)	0.023
pH	0.75 (0.26-2.16)	0.598			1.10 (0.43-2.80)	0.845
NH4+ [mg/L]	1.14 (0.88-1.47)	0.314			1.45 (1.12-1.87)	0.004	0.9 (0.53-1.54)	0.701
NO3- [mg/L]	1.00 (0.97-1.02)	0.726	0.90 (0.80-1.02)	0.093	1.01 (0.99-1.03)	0.453
NO2 - [mg/L]	2.76 (0.63-12.05)	0.178	25.21 (1.47-433.32)	0.026	5.69 (1.21-26.80)	0.028
PO43- [mg/L]	0.92 (0.50-1.69)	0.784	0.35 (0.11-1.14)	0.081	0.98 (0.56-1.70)	0.936	0.36 (0.09-1.50)	0.162
Fe 2+/3+ total [mg/L]	1.44 (0.08-24.42)	0.802	8.06 (0.38-173.4)	0.183	11.96 (0.51-281.62)	0.124	30.31 (0.40-2314.1)	0.123
Cl - [mg/L]	1.02 (0.99-1.05)	0.164			1.05 (1.00-1.10)	0.039
Cl2 free [mg/L]	440 (0-5*10^12)	0.607			1.9*10^11 (0.28-1.3*10^23)	0.062
Cl2 total [mg/L]	5.70 (0.01-5305.62)	0.618			0.05 (0-29.26)	0.35
Supplementary Table 2. Univariate and multivariate analysis of C. jejuni and C. coli in water samples. Lines: Physico-chemical properties. Columns: Univariate (crude OR), multivariate analysis (adjusted OR), p-value.
